# Supplementary material for: VN Quantum Dots Anchored onto Carbon Nanofibers as a Superior Anode for Sodium Ion Storage
Source: Materials (Basel). 2024 Dec 7;17(23):6004. doi: 10.3390/ma17236004 (PMC11643878; doi:10.3390/ma17236004)
Supplement: Supplementary file 1 [file materials-17-06004-s001.zip]

Archive with 1 entries (1 files):
- materials-3336788-supplementary.pdf
